# Supplementary material for: The Risk Correlation between N7-Methylguanosine Modification-Related lncRNAs and Survival Prognosis of Oral Squamous Cell Carcinoma Based on Comprehensive Bioinformatics Analysis
Source: Appl Bionics Biomech. 2022 Aug 24;2022:1666792. doi: 10.1155/2022/1666792 (PMC9433249; doi:10.1155/2022/1666792)
Supplement: Supplementary Materials — File m7G-lncRNAs_exp.xls shows the expression matrix of 399 m7G-related lncRNAs. Rows represent m7G-related lncRNA names, and columns represent samples. File co-exp_rel.xls shows the coexpression relationship of m7G-related lncRNAs and m7G-realated mRNAs. The first column represents m7G-realated mRNAs, the second column represents m7G-realated lncRNAs, the third column represents coexpression correlation coefficients, and the fourth column represents the P value of the correlation test. File risk.xls presents univariate Cox regression analysis for 16 significant m7G-related prognostic lncRNAs. The first column represents samples, the second column represents the survival time of patients, the third column represents their survival status, and columns 4 to 19 represent m7G-related prognostic lncRNAs. File risk.xls presents the risk scores of nine m7G-related prognostic lncRNAs that constitute the prognostic model. The first column represents samples, the second column represents the survival time of patients, the third column represents their survival status, columns 4 to 12 represent m7G-related prognostic lncRNAs, and columns 13 and 14 represent the risk score and risk grouping for each patient. File coexp_network.xls shows the coexpression relationship between the m7G-related prognostic lncRNAs and mRNAs. The first column represents prognostic m7G-realated mRNAs, the second column represents prognostic m7G-realated lncRNAs, and the third column represents the correlation type. [file 1666792.f1.zip]

Archive with 5 entries (5 files):
- coexp_network.pdf
- co-exp_rel.pdf
- m7G-lncRNAs_exp.pdf
- risk.pdf
- uniSigExp.pdf
